# Supplementary material for: Prognostic Significance of Chromogranin A Expression in the Initial and Second Biopsies in Metastatic Prostate Cancer
Source: J Clin Med. 2023 May 9;12(10):3362. doi: 10.3390/jcm12103362 (PMC10219341; doi:10.3390/jcm12103362)
Supplement: Supplementary file 1 [file jcm-12-03362-s001.zip]

Archive with 1 entries (1 files):
- jcm-2220198-supplementary.pdf
